# Supplementary material for: Biologically Active Preparations from the Leaves of Wild Plant Species of the Genus Rubus
Source: Molecules. 2022 Aug 26;27(17):5486. doi: 10.3390/molecules27175486 (PMC9457741; doi:10.3390/molecules27175486)
Supplement: Supplementary file 1 [file molecules-27-05486-s001.zip]

Archive with 1 entries (1 files):
- molecules-1828731-supplementary.pdf
